# Supplementary material for: Restoration of Hepatic and Intestinal Integrity by Phyllanthus amarus Is Dependent on Bax/Caspase 3 Modulation in Intestinal Ischemia-/Reperfusion-Induced Injury
Source: Molecules. 2022 Aug 9;27(16):5073. doi: 10.3390/molecules27165073 (PMC9413108; doi:10.3390/molecules27165073)
Supplement: Supplementary file 1 [file molecules-27-05073-s001.zip]

Archive with 1 entries (1 files):
- molecules-1720458-supplementary.pdf
